# Supplementary material for: Pathogenicity and immunogenicity of attenuated porcine epidemic diarrhea virus PC22A strain in conventional weaned pigs
Source: BMC Vet Res. 2019 Jan 11;15:26. doi: 10.1186/s12917-018-1756-x (PMC6329175; doi:10.1186/s12917-018-1756-x)
Supplement: Supplementary file 1 — Additional file 1: Raw data of fecal consistency, fecal PEDV RNA shedding titers, serum antibody titers, and ELISpot of the four groups of pigs. (XLSX 21 kb) [file 12917_2018_1756_MOESM1_ESM.xlsx]

## Sheet: Fecal consistency
	Mock						P120						P100C4						P3
DPI	pig 1	pig 2	pig 3	pig 4	pig 5	pig 6	pig 7	pig 8	pig 9	pig 10	pig 11	pig 12	pig 13	pig 14	pig 15	pig 16	pig 17	pig 18	pig 19	pig 20	pig 21	pig 22	pig 23	pig 24
0	0	0	0	0	0	0	0	0	0	0	0	0	0	0	0	0	0	0	0	0	0	0	0	0
1	0	0	0	0	0	0	1	0	0	2	0	0	1	0	0	0	0	0	0	1	0	1	0	2
2	0	0	0	0	0	0	0	0	1	2	0	0	0	0	0	0	0	0	0	0	0	1	0	0
3	0	0	0	0	2	0	0	0	0	1	0	0	0	0	0	0	0	1	2	0	1	0	0	0
4	0	0	0	0	0	0	0	0	0	0	0	0	0	0	0	0	0	0	3	2	2	2	2	1
5	0	0	0	0	0	0	0	0	0	0	0	0	0	0	0	0	0	0	2	1	2	1	1	2
6	0	0	0	0	0	0	1	0	0	0	0	0	0	0	0	0	0	0	1	2	2	0	2	1
7	0	0	0	0	0	0	0	0	0	0	0	0	0	0	0	0	0	0	2	2	0	1	0	1
9	1	1	0	1	1	1	0	0	0	0	0	0	0	0	0	0	0	0	1	1	0	1	1	1
11	0	0	0	0	0	0	0	0	0	0	0	0	0	0	0	0	0	0	2	1	0	1	1	0
13	0	0	1	0	1	1	0	0	0	0	0	0	0	0	0	0	0	0	0	1	0	1	1	0
15	0	0	0	0	0	0	0	0	0	0	0	0	0	0	0	0	0	0	0	0	0	0	0	0
17	0	0	0	0	0	0	0	0	0	0	0	0	0	0	0	0	0	0	0	0	0	0	0	0
19	0	0	0	0	0	0	0	0	0	0	0	0	0	0	0	0	0	0	0	0	0	0	0	0
21	0	0	0	0	0	0	0	0	0	0	0	0	0	0	0	0	0	0	0	0	0	0	0	0
24		0	0	0		0			0	0	0	0			0	0	0	0			0	0	0	0
25		0	0	0		0			0	0	0	0			0	0	0	0			1	0	0	0
26		3	3	3		3			3	3	3	3			2	2	2	2			1	0	0	0
27		2	2	2		2			3	3	3	3			3	3	3	3			0	0	0	0
28		2	1	2		2			3	3	3	3			2	2	2	2			0	0	0	0
29		0	2	2		2			2	3	2	3			1	2	1	1			0	0	0	0
30		2	1	2		1			1	2	0	2			1	1	1	1			0	0	0	0
31		0	1	0		1			0	0	1	0			0	0	0	0			0	0	0	0
32		1	1	1		0			0	1	0	1			0	0	0	0			0	0	0	0
33		1	1	1		1			0	0	0	0			0	0	0	0			0	0	0	0

## Sheet: Fecal PEDV shedding titer
	Mock						P120						P100C4						P3
DPI	pig 1	pig 2	pig 3	pig 4	pig 5	pig 6	pig 7	pig 8	pig 9	pig 10	pig 11	pig 12	pig 13	pig 14	pig 15	pig 16	pig 17	pig 18	pig 19	pig 20	pig 21	pig 22	pig 23	pig 24
0	ND	ND	ND	ND	ND	ND	ND	ND	ND	ND	ND	ND	ND	ND	ND	ND	ND	ND	ND	ND	ND	ND	ND	ND
1	ND	ND	ND	ND	ND	ND	ND	5.2	5.3	4.9	ND	ND	ND	ND	ND	ND	ND	ND	ND	ND	5.26	ND	ND	ND
2	ND	ND	ND	ND	ND	ND	ND	ND	ND	ND	ND	ND	ND	ND	ND	ND	ND	ND	10	9.8	8.2	10	11.6	9.1
3	ND	ND	ND	ND	ND	ND	ND	ND	ND	ND	ND	ND	ND	ND	ND	ND	ND	ND	11.8	9.17	9.7	11.2	11.1	10.5
4	ND	ND	ND	ND	ND	ND	ND	ND	ND	ND	ND	ND	ND	ND	ND	ND	ND	ND	12	4.8	4.8	4.8	4.8	4.8
5	ND	ND	ND	ND	ND	ND	11.6	11.9	11.1	11.9	11.2	12.1	ND	12	10.4	11.9	11.1	4.8	11.4	4.8	4.8	4.8	4.8	4.8
6	ND	ND	ND	ND	ND	ND	ND	ND	ND	ND	5.7	ND	ND	5.8	4.8	5.6	5.3	5.3	11.1	11.6	10	12	8.1	12.1
7	ND	ND	ND	ND	ND	ND	ND	ND	ND	ND	ND	ND	ND	ND	ND	ND	ND	ND	9.6	10.4	9.4	8.5	6.8	10.2
9	ND	ND	ND	ND	ND	ND	ND	ND	ND	ND	ND	ND	ND	ND	5.2	4.8	ND	9.1	8	7.5	7.5	7.6	7.5	9.1
11	ND	ND	ND	ND	ND	ND	ND	ND	ND	ND	ND	ND	ND	ND	ND	5.4	ND	7.5	5.2	5.2	4.8	4.8	4.8	5.1
13	ND	ND	ND	ND	ND	ND	ND	ND	ND	ND	ND	ND	ND	ND	ND	ND	ND	ND	8.5	4.8	4.8	5.6	7.7	4.8
15	ND	ND	ND	ND	ND	ND	ND	ND	ND	ND	ND	ND	ND	ND	ND	ND	ND	ND	7.1	4.8	4.8	4.8	6.8	4.8
17	ND	ND	ND	ND	ND	ND	ND	ND	ND	ND	ND	ND	ND	ND	ND	ND	ND	ND	4.8	6	5.8	6.2	6.1	5.3
19	ND	ND	ND	ND	ND	ND	ND	ND	ND	ND	ND	ND	ND	ND	ND	ND	ND	ND	5.1	ND	ND	ND	ND	ND
21	ND	ND	ND	ND	ND	ND	ND	ND	ND	ND	ND	ND	ND	ND	ND	ND	ND	ND	ND	ND	ND	ND	ND	ND
24	ND	ND	ND	ND	ND	ND	ND	ND	ND	ND	ND	ND	ND	ND	ND	ND	5.5	ND	ND	ND	5.3	ND	ND	ND
25	ND	ND	ND	ND	ND	ND	ND	ND	ND	ND	ND	ND	ND	ND	ND	ND	ND	ND	ND	ND	5.2	ND	ND	ND
26		12.5	12.6	11.9		12.1			11.9	12.7	11.2	12.3			11.8	11.6	11.2	12			ND	ND	5	5.1
27		9.9	11.7	11.6		11.4			11.3	11.3	10.6	12.3			10.2	12	10.5	10.5			ND	ND	ND	ND
28		11.2	9.5	11.7		11.6			11.2	11.6	10.9	12.3			9.2	10.9	9.5	10.4			5.4	ND	ND	8.2
29		10.9	11.4	11.9		12			11.6	12.2	11.5	12.2			8.9	10.2	9.2	8.6			ND	ND	ND	ND
30		9.68	9.56	9.57		8.8			10.6	11	10.9	11.5			6.5	8.9	5.9	6.8			ND	ND	ND	ND
31		8.2	8.1	8.9		9.9			8.9	10.1	11.1	9.5			ND	6.9	ND	ND			ND	ND	ND	ND
32		6.8	7.6	8.5		7.4			6.5	7.5	9.5	8.1			ND	5.7	5.5	ND			ND	ND	ND	4.9
33		6.6	7.6	6.5		7.4			6.9	7	8.3	7.1			ND	ND	ND	ND			ND	ND	ND	ND

## Sheet: Serum Ab titer
Serum IgA Ab titer	Mock						P120						P100C4						P3
DPI	pig 1	pig 2	pig 3	pig 4	pig 5	pig 6	pig 7	pig 8	pig 9	pig 10	pig 11	pig 12	pig 13	pig 14	pig 15	pig 16	pig 17	pig 18	pig 19	pig 20	pig 21	pig 22	pig 23	pig 24
0	2	2	2	2	2	2	2	2	2	2	2	2	2	2	2	2	2	2	2	2	2	2	2	2
7	2	2	2	2	2	2	2	2	2	2.5	2.5	2	2	2	2	3	2	2.5	3.5	2.5	3	3.5	3	2
14	2	2	2	2	2	2	2	2	2	3.5	3.25	3	2	3	6	3.5	3	3.5	4.5	4.5	4.5	6	4	4.5
21	2	2	2	2	2	2	2	2	2	2.5	4.25	6	2.5	3	2.5	2.5	2.5	2.5	5	3.5	2.5	3.5	2	4.5
35		6	6.5	6		6.5			2	2.5	5	7.5			8	7.5	8.5	7			3.5	4.5	5.5	5
Serum IgG Ab titer	Mock						P120						P100C4						P3
DPI	pig 1	pig 2	pig 3	pig 4	pig 5	pig 6	pig 7	pig 8	pig 9	pig 10	pig 11	pig 12	pig 13	pig 14	pig 15	pig 16	pig 17	pig 18	pig 19	pig 20	pig 21	pig 22	pig 23	pig 24
0	2	2.1	2	2	2	2	2.1	2	2	2	2	2	2.1	2	2	2	2	2	2.1	2	2	2	2	2
7	2	2	2	2	2	2	3.5	2	2	2	2	2	2	2	2	2	2	2	2	2	2	5.5	3	2
14	2	2	2	2	2	2	2.5	2	2	2	2	2	2	6	5	8	5	8.5	8.5	7.5	8	10.5	4.5	10
21	3	3	2	2	2	2	3	2.5	5.5	6.5	2.5	2	2	3.5	5.5	5.5	4.5	5.5	6	7.5	4	2	2	4.5
35		6.33333	10.5	8.75		8			12.5	9.75	7	8.5			14.3333	14	14	13.3333			7.66667	7.33333	7.66667	8.33333
Serum VN Ab titer	Mock						P120						P100C4						P3
DPI	pig 1	pig 2	pig 3	pig 4	pig 5	pig 6	pig 7	pig 8	pig 9	pig 10	pig 11	pig 12	pig 13	pig 14	pig 15	pig 16	pig 17	pig 18	pig 19	pig 20	pig 21	pig 22	pig 23	pig 24
0	3	3	3	3	3	3	3	3	3	3	3	3	3	3	3	3	3	3	3	3	3	3	3	3
7	2.1	2	2	2	2	2	2.1	2	2	2	2	2	2.1	2	2	2	2	2	2.1	2	2	2	2	2
14	2	2	2	2	2	2	2	2	2	4	2	4	3.5	4.75	3	3	5.25	4.5	4.5	3.5	4.5	4	5.5	6.25
21	2	2	2	2	2	2	4.3	3.5	6	0.5	0	1.25	1.5	1.5	3	2.75	4	3.75	4	3.5	3.5	2	4	4
35		7.75	9.5	8.5		8			12	11	6.25	7.5			11	11.75	12.25	12			4	6	9.33333	7.75
* Data expressed as log2 tramsformation

## Sheet: ELISpot
	Mock						P120						P100C4						P3
	pig 1*	pig 2	pig 3	pig 4	pig 5*	pig 6	pig 7*	pig 8*	pig 9	pig 10	pig 11	pig 12	pig 13*	pig 14*	pig 15	pig 16	pig 17	pig 18	pig 19*	pig 20*	pig 21	pig 22	pig 23	pig 24
Blood	0.15	1	0	0	0	2	0	0	0	0	0	0	0	0	1	1	1.75	6	0.7	1.3	12.5	0	14.5	7
Spleen	0	0.1	3	0	0	2	0.45	0	1	0	0.1	1	0	0.05	2.5	1	0	0	0.9	1.1	1.5	6	0	1
mLN	0	1	0	3	0	1	0.85	0	1	0	0.1	2.1	0	0.6	4.25	4.5	#	#	0.85	1.1	4	#	3.5	#
Ileum	0	2	1	0	0	1	0.65	0.2	1	1	0	2	0.55	1.7	2	4	3	#	1.05	1.05	#	#	6.5	10.5
* euthanized before challenge (dpi 21-23); others are euthanized after challenge (dpi 35-37).
# data is not used because of high background noise
